# Supplementary material for: Use of a Minimal Microbial Consortium to Determine the Origin of Kombucha Flavor
Source: Front Microbiol. 2022 Mar 21;13:836617. doi: 10.3389/fmicb.2022.836617 (PMC8978889; doi:10.3389/fmicb.2022.836617)
Supplement: Supplementary file 1 [file Data_Sheet_1.xlsx]

## Sheet: S1
Supplementary Material S1: Identification and quantification methods of volatile compounds by HS-SPME-GC/MS
Retention time	IUPAC name	Common name	CAS number	Identification	Quantification	RSD (%)
4.618	ethanal	acetaldehyde	75-07-0	1	a	14.5336
6.467	methyl acetate	methyl acetate	79-20-9	1	b	6.43632
8.229	ethyl acetate	ethyl acetate	141-78-6	2	b	2.00173
9.345	2-methylbutanal	2-methylbutanal	96-17-3	1	a	ND
9.573	3-methylbutanal	isovaleraldehyde	590-86-3	2	a	ND
10.28	ethanol	ethanol	64-17-5	2	c	3.18676
11.73	ethyl propanoate	ethyl propanoate	105-37-3	1	b	4.54879
12.174	ethyl 2-methylpropanoate	ethyl isobutyrate	97-62-1	1	b	5.99153
12.714	propyl acetate	propyl acetate	109-60-4	1	b	7.1769
12.833	pentan-2-one	2-pentanone	107-87-9	1	a	13.6797
13.039	butane-2,3-dione	diacetyl	431-03-8	2	c	8.18979
19.206	hexanal	hexanal	66-25-1	2	d	ND
19.698	2-methylpropan-1-ol	isobutanol	78-83-1	2	d	6.85594
21.643	3-methylbutyl acetate	isoamylacetate	123-92-2	1	b	3.68922
25.428	2-Methyl-2-propanol	tert-butanol	75-65-0	1	d	3.90707
26.357	3-methylbutan-1-ol	isoamyl alcohol	123-51-3	2	e	3.94049
30.849	3-hydroxybutan-2-one	acetoin	53584-56-8	1	e	12.811
33.366	6-methyl-5-hepten-2-one	6-methyl-5-hepten-2-one	110-93-0	2	f	8.51404
33.826	hexan-1-ol	hexanol	111-27-3	2	g	13.5973
38.353	1-octen-3-ol	1-octen-3-ol	3391-86-4	2	h	6.21502
38.562	heptan-1-ol	heptanol	111-70-6	1	g	19.9
42.141	benzaldehyde	benzaldehyde	100-52-7	2	g	ND
47.128	nonan-1-ol	nonanol	143-08-8,	1	g	15.5303
51.111	2-phenylethyl acetate	2-phenylethyl acetate	103-45-7	1	i	7.80519
52.501	2-phenylethan-1-ol	phenylethanol	60-12-8	2	i	9.09256
53.574	phenol	phenol	108-95-2	2	i	5.80734
40385	acetic acid	acetic acid	64-19-7	2	j	9.00623
49609	3-methylbutanoic acid	isovaleric acid	72-18-4	2	k	7.62682
53233	pentanoic acid	valeric acid	109-52-4	1	k	12.1555
55272	octanoic acid	caprylic acid	124-07-2	2	l	15.9496
56279	nonanoic acid	nonanoic acid	112-05-0	2	l	14.3361
57369	decanoic acid	capric acid	334-48-5	2	m	14.6358
1: tentatively identified based on the mass spectrum and the linear retention index; 2: identified by comparison with reference standard compounds.
Quantified using the response factor of a: 3-methylbutanal; b: ethyl acetate; c: butane-2,3-dione; d: 2-methylpropan-1-ol; e: 3-methylbutan-1-ol; f: 6-methyl-5-hepten-2-one; g: hexan-1-ol; h: 1-octen-3-ol; i: phenylethanol; j: acetic acid; k: 3-methylbutanoic acid; l: nonanoic acid; m: decanoid acid.
ND: not detected/not determined; RSD: analytical repeatability expressed as relative standard deviation (%)

## Sheet: S5
Supplementary Material S5 : Concentration in volatile compounds in monocultures and sugared black tea (average values in µg/L, n = 3).
Sample	acetaldehyde	methyl acetate	ethyl acetate	2-methylbutanal	isovaleraldehyde	ethanol	ethyl propanoate	ethyl isobutyrate	propyl acetate	2-pentanone	diacetyl	hexanal	isobutanol	isoamylacetate	tert-butanol	isoamyl alcohol	acetoin	6-methyl-5-hepten-2-one	hexanol	1-octen-3-ol	heptanol	benzaldehyde	nonanol	2-phenylethyl acetate	phenylethanol	phenol	acetic acid	isovaleric acid	valeric acid	caprylic acid	nonanoic acid	capric acid
SBT	nd	3.34	19.59b	1.2	3.7	2167.21de	nd	nd	nd	3.41	nd	149.87a	nd	nd	19.66	7.63c	nd	5.46	0.87c	0.24c	0.40d	5.63	1.79c	35.54b	18.30b	18.78	nd	nd	nd	nd	nd	nd
BBd7	13.56a	2.32	220.28b	8.04	1.56	25438.89b	nd	10.79b	nd	3.31	74.28	nd	240.86	10.32	463.61	556.34bc	33.5	4.72	3.32abc	1.03a	2.67ab	4.34	3.18c	27.25b	62.94ab	27.71	21697.41b	443.27b	88.76b	59	44.69b	17.07
HVd7	28.02a	13.5	11871.94a	nd	nd	8117.25c	77.37a	2.79b	19.77a	3.86	56.98	nd	214.54	1054.95	591.41	1817.18ab	18.04	6.2	5.48a	0.76ab	3.51a	5.96	6.35ab	967.20a	139.24ab	31.77	40844.57b	311.31b	181.36ab	111	150.55a	49.11
AId7	nd	nd	498.25b	nd	nd	190.074e	nd	2.37b	nd	2.8	51.02	40.36b	44.38	7.36	375.09	74.67c	45.86	3.22	0.88c	0.26c	0.24d	0.7	1.32c	48.60b	34.25b	30.16	157346.82b	950.38ab	217.90ab	95.63	132.77a	29.19
BBd12	7.82a	9.8	709.82b	nd	nd	34097.40a	nd	26.18a	nd	2.17	181.89	nd	311.81	0.37	367.17	981.60bc	100.38	3.66	2.30c	0.49bc	1.40cd	2.06	3.77bc	48.96b	199.21ab	26.57	55185.82b	1675.26a	222.97ab	182.67	136.23a	28.54
HVd12	29.90a	5.78	11784.49a	nd	nd	11181.82c	45.73b	3.76b	16.91a	5	30.18	33.49b	367.06	1260.87	422.99	2246.82a	53.61	4.72	4.15ab	0.22c	3.85a	7.45	7.53a	197.78b	237.41a	15.43	29692.74b	403.35b	372.94a	47.07	50.11b	17.14
AId12	13.31a	4.46	450.39b	4.11	3.79	6533.66cd	nd	2.35b	nd	2.11	52.65	40.07b	336.72	16.5	418.46	852.16bc	102.44	3.48	0.80bc	0.30c	1.70bc	nd	2.28c	123.82b	144.98ab	23.41	514361.63a	1598.37a	211.75ab	123.88	78.09ab	46.31
p-value	0.04	0.347	<0.001	0.097	0.06	<0.001	<0.001	<0.001	<0.001	0.191	0.08	<0.001	0.212	0.095	0.062	<0.001	0.298	0.259	0.007	0.001	0.1637	0.053	<0.001	<0.001	0.016	0.0576	<0.001	0.002	0.008	0.09	<0.001	0.141
Common letters signify no significant differences between values of the same column according to ANOVA (p < 0.05). BB = B. bruxellensis. HV = H. valbyensis. AI = A. indonesiensis. SBT = sugared black tea.

## Sheet: S6
Supplementary Material S6 : Concentration in volatile compounds in sugared teas, cocultures and kombuchas (average values in µg/L, n = 3).
Sample	acetaldehyde	methyl acetate	ethyl acetate	2-methylbutanal	isovaleraldehyde	ethanol	ethyl propanoate	ethyl isobutyrate	propyl acetate	2-pentanone	diacetyl	hexanal	isobutanol	isoamylacetate	tert-butanol	isoamyl alcohol	acetoin	6-methyl-5-hepten-2-one	hexanol	1-octen-3-ol	heptanol	benzaldehyde	nonanol	2-phenylethyl acetate	phenylethanol	phenol	acetic acid	isovaleric acid	valeric acid	caprylic acid	nonanoic acid	capric acid
SBT	nd	3.34cd	19.59e	1.21a	3.70a	2167.20c	nd	nd	nd	3.41ab	nd	149.87a	nd	nd	19.66	7.64e	nd	5.46bc	0.87	0.24a	0.40b	5.63a	1.79b	35.54c	18.30e	18.78cd	nd	nd	nd	nd	nd	nd
SGT	nd	3.87cd	27.21e	2.41a	4.04a	2185.91c	nd	nd	nd	3.33ab	nd	314.99a	nd	nd	121.43	13.46e	nd	13.59a	0.62	0.45a	0.38b	5.68a	1.22b	45.02c	38.61de	16.49d	nd	nd	nd	nd	nd	nd
BBAId7	15.86a	8.36b	669.09e	2.57a	0.93b	4377.53c	nd	14.71cd	nd	2.19abc	33.67b	39.01c	207.06c	2.79d	462.44	218.97e	36.92abcd	3.42cd	2.3	0.53a	2.21a	4.84a	3.71b	77.30c	87.12cde	40.45a	866467.15b	1767.18b	386.57abc	167.04bcde	116.55a	32.84b
HVAId7	9.46ab	10.58ab	11410.13a	nd	nd	1576.22c	33.97b	9.67d	17.90a	3.72a	31.76b	46.16c	66.76d	847.40b	330	397.00de	56.76ab	4.25cd	0.88	0.40a	1.67ab	nd	2.34b	1179.14b	89.98cde	25.25bcd	691995.94b	4857.48ab	224.08c	72.65de	77.85a	37.05b
Td7	9.32ab	5.30c	7867.73b	3.62a	3.38a	6833.60c	15.00c	20.23cd	3.67c	1.33abc	8.81b	37.47c	162.49cd	331.09c	282.97	688.62cd	12.41cd	3.91cd	2.26	0.51a	1.83a	nd	nd	448.07c	129.15bcd	35.17ab	722200.34b	2453.10b	312.86c	233.41abcd	129.79a	49.18ab
BTKd7	11.53ab	2.32cd	1935.60cde	3.68a	1.88b	3467.12c	nd	19.91cd	1.36c	1.08abc	16.62b	56.85c	186.71cd	13.60d	518.39	436.05de	12.20cd	2.27d	1.44	0.25a	0.22b	2.29abc	nd	101.30c	166.74bc	28.65abcd	1602754.82a	3347.92b	346.92bc	298.35ab	144.61a	88.63a
GTKd7	13.77ab	1.96d	1390.46de	1.91a	0.71b	4596.26c	1.91c	35.45b	nd	3.70a	18.30b	61.78c	133.66cd	8.24d	184.42	391.56de	11.08cd	6.40b	1.48	0.50a	0.26b	nd	1.31b	27.51c	115.27bcde	33.81abc	1510188.16a	4038.12b	485.40ab	368.05a	186.14a	74.25ab
BBAId12	11.28ab	12.48a	2026.11cde	3.21a	0.81b	19951.95b	nd	34.92b	nd	1.20bc	22.32b	37.87c	362.78b	19.02d	450.6	797.54cd	44.83abc	3.60cd	1.41	0.45a	1.67ab	nd	7.20a	139.84c	209.34b	20.81bcd	1130535.90ab	3182.02b	381.15abc	272.67abc	147.64a	50.54ab
HVAId12	7.35b	4.18cd	11885.61a	nd	nd	5116.21c	82.63a	7.49d	11.88b	1.82abc	21.22b	34.93c	252.55bc	1967.11a	429.32	939.80bc	60.54a	5.22bc	0.41	0.35a	1.60ab	1.08bc	1.75b	2280.02a	145.14bcd	27.46abcd	942225.85b	6399.95a	240.20c	97.41cde	116.02a	51.96ab
Td12	11.45ab	10.53ab	2981.79cd	2.71a	2.11a	16988.01b	7.00c	53.86a	0.56c	1.18abc	18.92b	42.06c	376.16b	74.70d	525.56	1244.57b	33.22abcd	4.37cd	2	0.28a	0.31b	nd	nd	157.78c	202.46b	26.58abcd	1050798.93ab	3317.22b	281.33c	189.12abcd	124.36a	39.53b
BTKd12	9.83ab	2.02d	3587.7c	2.41a	1.66b	26077.71a	nd	16.02cd	1.03c	0.58c	62.70a	32.40c	676.95a	51.07d	386.61	1751.50a	23.36bcd	2.36d	2.24	0.28a	0.80ab	3.59ab	3.53b	84.08c	460.51a	21.43bcd	1260493.82ab	3419.31b	464.93ab	377.71a	115.46a	67.46ab
GTKd12	13.50ab	1.76d	2930.78cd	1.82a	1.70b	19997.98b	2.85c	29.90bc	0.54c	0.61c	5.26b	32.35c	348.55b	31.20d	633.12	1235.24b	5.19d	3.57cd	1.18	0.49a	2.21a	1.01bc	2.78b	100.32c	212.39b	14.56d	1219657.47ab	3023.21b	525.32a	339.76ab	158.59a	69.81ab
p-value	<0.001	<0.001	<0.001	0.004	<0.001	<0.001	<0.001	<0.001	<0.001	<0.001	0.005	<0.001	<0.001	<0.001	0.197	<0.001	<0.001	<0.001	0.035	0.01	<0.001	<0.001	<0.001	<0.001	<0.001	<0.001	<0.001	<0.001	<0.001	<0.001	0.002	<0.001
Common letters signify no significant differences between values of the same column according to ANOVA (p < 0.05). SBT= sugared black tea. SGT = sugared green tea. BB = B. bruxellensis. HV = H. valbyensis. AI = A. indonesiensis. BTK = black tea kombucha. GTK = Green tea kombucha.

## Sheet: S7
Supplementary Material S7 : Concentration in volatile compounds in sugared black tea, cocultures and kombucha issued from minimal consortia (average values in µg/L, n = 3).
Sample	acetaldehyde	methyl acetate	ethyl acetate	2-methylbutanal	isovaleraldehyde	ethanol	ethyl propanoate	ethyl isobutyrate	propyl acetate	2-pentanone	diacetyl	hexanal	isobutanol	isoamylacetate	tert-butanol	isoamyl alcohol	acetoin	6-methyl-5-hepten-2-one	hexanol	1-octen-3-ol	heptanol	benzaldehyde	nonanol	2-phenylethyl acetate	phenylethanol	phenol	acetic acid	isovaleric acid	valeric acid	caprylic acid	nonanoic acid	capric acid
SBT	nd	3.34	19.59b	1.2	3.70a	2167.21cd	nd	nd	nd	3.41a	0	149.87a	nd	nd	19.66b	7.64c	nd	5.46	0.87b	0.24	0.40c	5.63	1.79ab	35.54b	18.30c	18.78	nd	nd	nd	nd	nd	nd
BBd7	13.57ab	2.32	220.28b	8.04	1.56b	25438.89a	nd	10.79a	nd	3.31a	74.28	nd	240.86a	10.32c	463.61a	556.34bc	33.5	4.72	3.32ab	1.03	2.67ab	4.34	3.18ab	27.26b	62.94bc	27.71	21697.41c	443.27c	88.76bc	59.00b	44.69ab	17.07
HVd7	28.03a	13.5	11871.94a	nd	nd	8117.25c	77.36ab	2.79a	19.77a	3.86a	56.98	nd	214.54a	1054.96a	591.41a	1817.18a	18.04	6.2	5.48a	0.76	3.51a	5.96	6.35a	967.20a	139.24a	31.77	40844.57c	311.312c	181.36abc	111.00ab	150.55a	49.11
AId7	nd	0	498.25b	nd	nd	190.07d	nd	2.37a	nd	2.80a	51.02	40.37b	44.38bc	7.36c	375.08ab	74.67c	45.86	3.22	0.88b	0.26	0.24c	0.7	1.32ab	48.60b	34.25c	30.16	157346.82c	950.38c	217.90ab	95.63ab	132.77a	29.19
BBAId7	15.86ab	8.36	669.09b	2.57	0.93b	4377.53cs	nd	14.71a	nd	2.19a	33.67	39.01b	207.06a	2.79c	462.44a	218.97c	36.92	3.42	2.30b	0.53	2.21ab	4.84	3.71ab	77.30b	87.12b	40.45	866467.15a	1767.18b	386.57a	167.04ab	116.55a	32.83
HVAId7	9.46ab	10.58	11410.14a	nd	nd	1576.22cd	33.97bc	9.68a	17.90a	3.72a	31.76	46.16b	66.76bc	847.40ab	330.00ab	397.00bc	56.72	4.25	0.88b	0.4	1.67bc	nd	2.34ab	1179.14a	89.98b	25.25	691995.94b	4857.48a	224.08ab	72.65ab	77.85ab	37.05
BBHVd7	20.10ab	4.57	8148.93a	nd	nd	16056.90b	106.50a	20.52a	14.77a	1.67a	16.31	36.75b	166.22ab	515.87abc	491.91a	987.86b	6.05	4.85	4.25ab	0.71	1.88bc	6.34	6.96a	488.35b	146.21a	23.7	47234.42c	661.61c	168.30abc	148.50ab	56.79ab	38.4
Td7	9.32ab	5.3	7867.73a	3.62	3.38a	6833.60cd	15.00bc	20.23a	3.67a	1.33a	8.81	37.47b	162.49ab	331.09bc	282.97ab	688.62bc	12.41	3.91	2.26b	0.51	1.82bc	nd	nd	448.07b	129.16a	35.17	722200.34b	2453.10b	312.86a	233.41a	129.79a	49.18
p-value	0.029	0.283	<0.001	0.1	<0.001	<0.001	0.004	0.023	0.031	0.021	0.44	<0.001	<0.001	0.002	0.016	<0.001	0.139	0.147	0.005	0.052	0.001	0.091	0.017	<0.001	<0.001	0.056	<0.001	<0.001	0.001	0.01	0.005	0.07
Common letters signify no significant differences between values of the same column according to ANOVA (p < 0.05). SBT = sugared black tea. BB = B. bruxellensis. HV = H. valbyensis. AI = A. indonesiensis. BTK = black tea kombucha. GTK = Green tea kombucha.

## Sheet: S8
Supplementary Material S8: Olfactive and gustative scores (/10) of samples per descriptor.
Sample	Tea	Vinegar	Apple Juice	White Fruits	Exotic Fruits	Cheesy	Sweetness	Sourness	Bitterness	Astringency
BBd7	1.3 cd	1.8	0.8 c	1.4 bc	0.8 b	7.4 a	not determined	not determined	not determined	not determined
HVd7	4.6 a	1.9	1.9 bc	3.4 abc	1.1 ab	2.3 b	not determined	not determined	not determined	not determined
AId7	1.0 d	3.3	1.8 bc	0.9 c	0.7 b	8.7 a	not determined	not determined	not determined	not determined
BBAId7	2.8 abcd	2.1	4.7 ab	4.5 a	2.5 ab	0.6 b	6.3	1.2 b	1.8	2.1
HVAId7	5.8 a	1.9	3.7 abc	4.5 ab	1.5 ab	0.8 b	5.6	1.6 b	1.0	1.6
BBHVd7	4.0 abc	2.4	2.8 abc	2.4 abc	0.8 b	1.4 b	not determined	not determined	not determined	not determined
Td7	3.4 abcd	3.4	3.9 ab	2.7 abc	1.1 ab	1.2 b	5.4	2.5 ab	1.3	2.3
BTKd7	2.8 abcd	2.8	4.9 ab	3.4 abc	1.4 ab	2.9 b	5.6	2.8 ab	1.9	2.5
GTKd7	4.4 ab	3.4	3.1 abc	2.7 abc	1.5 ab	2.4 b	5.8	3.3 ab	1.9	1.6
BBAId12	2.3 abcd	2.4	3.9 ab	2.8 abc	2.3 ab	2.0 b	3.9	4.1 a	1.5	1.7
HVAId12	3.0 abcd	3.3	5.4 a	4.1 ab	1.9 ab	1.8 b	4.0	5.1 a	2.6	3.3
Td12	2.0 abcd	3.6	4.0 ab	3.1 abc	3.1 a	2.2 b	4.1	4.6 a	1.7	2.0
BTKd12	1.9 abcd	4.9	3.6 abc	1.9 abc	2.5 ab	2.2 b	4.9	4.1 ab	1.6	2.3
GTKd12	1.5 bcd	3.0	1.9 bc	1.3 bc	0.9 ab	8.3 a	5.7	4.7 a	2.3	2.1
p value (Sample)	< 0.001	0.118	< 0.001	< 0.001	0.001	< 0.001	0.672	< 0.001	0.777	0.762
Common letters signify no significant differences between values of the same column according to ANOVA (p < 0.05). BB = B. bruxellensis, HV = H. valbyensis, AI = A. indonesiensis, BTK = black tea kombucha, GTK = Green tea kombucha.
